# Supplementary material for: Three-port single-intercostal versus uniportal thoracoscopic segmentectomy for the treatment of lung cancer: a propensity score matching analysis
Source: World J Surg Oncol. 2022 Jun 4;20:181. doi: 10.1186/s12957-022-02626-x (PMC9167546; doi:10.1186/s12957-022-02626-x)
Supplement: Supplementary file 1 — Additional file 1. [file 12957_2022_2626_MOESM1_ESM.xlsx]

## Sheet: Sheet1
group	ID	age	gender	smoke	BMI	FEV1	Opetime	Conversation	blood	AF	Chylothorax	Empyema	Atelectasis	Pulmonaryembolism	Leak	total	swingpipe	POD	Dead	Station	LN	Location	Seg	diammer	path	TNM
0	1	47	0	0	22.58	2.5	66	0	20	0	0	0	0	0	0	0	2	3	0	4	9	3	S2	1	IA	IA1
1	2	22	1	0	26.02	5.03	92	0	18	0	0	0	0	0	0	0	1	2	0	5	6	2	S6	0.8	MIA	0
0	3	40	1	0	22.77	2.84	107	0	35	0	0	0	0	0	0	0	1	5	0	8	13	5	S6	1.1	AIS	0
1	4	62	0	0	21.05	2.8	90	0	28	0	0	0	0	0	0	0	1	4	0	8	10	3	S1	0.8	IA	IA1
0	5	41	1	0	21.82	2.52	91	0	25	0	0	0	0	0	0	0	2	4	0	9	18	1	S1.2.3	1	IA	IA1
0	6	47	1	0	23.57	3.62	96	0	45	0	0	0	0	0	0	0	1	3	0	7	19	3	S1.2	1.5	MIA	0
0	7	73	0	1	20.67	2.51	101	0	45	0	0	0	0	0	0	0	2	3	0	8	9	2	S7.8	1	AIS	0
0	8	49	0	0	21.69	1.96	136	0	20	0	0	0	0	0	0	0	3	4	0	9	17	2	S6	0.8	MIA	0
1	9	69	1	0	27.25	1.86	106	0	38	0	0	0	0	0	0	0	3	4	0	6	12	1	S4.5	1.8	MIA	0
0	10	67	0	0	23.63	2.75	95	0	20	0	0	0	0	0	0	0	1	2	0	10	15	5	S6	0.5	IA	IA1
0	11	51	0	0	27.89	2.78	86	0	35	0	0	0	0	0	0	0	1	2	0	5	8	3	S1	0.4	AIS	0
1	12	55	0	0	23.23	2.39	137	0	26	0	0	0	0	0	0	0	1	2	0	11	17	2	S9.10	0.7	MIA	0
1	13	58	0	0	24.92	2.85	140	0	36	0	0	0	0	0	0	0	1	6	0	10	21	3	S3	0.7	IA	IA1
1	14	57	0	0	25.64	1.91	100	0	35	0	0	0	0	0	0	0	1	4	0	5	5	3	S3	0.7	MIA	0
1	15	65	0	0	27.44	1.53	121	0	30	0	0	0	0	0	0	0	1	5	0	3	4	3	S3	1.2	AIS	0
1	16	49	1	0	25.1	3.69	135	0	32	0	0	0	0	0	0	0	1	2	0	6	8	3	S1	1	MIA	0
1	17	59	1	1	24.03	3.7	141	0	40	0	0	0	0	0	0	0	1	3	0	4	7	5	S8.9	1.4	AIS	0
0	18	37	0	0	25.72	3.22	96	0	18	0	0	0	0	0	0	0	2	5	0	4	6	2	S6	0.6	MIA	0
1	19	55	1	1	29.48	2.27	96	0	46	0	0	0	0	0	0	0	2	2	0	8	12	5	S8.9	1.4	IA	IA2
1	20	33	0	0	25.1	2.8	140	0	45	0	0	0	0	0	0	0	2	2	0	7	11	5	S9.10	0.6	IA	IA1
1	21	70	0	0	22.95	1.81	116	0	50	1	0	0	0	0	0	1	2	4	0	5	10	1	S1.2.3	1.7	AIS	0
0	22	53	0	0	22.52	2.31	99	0	15	0	0	0	0	0	0	0	1	3	0	7	20	2	S6	0.8	IA	IA1
0	23	48	0	0	21.94	2.28	151	0	35	0	0	0	0	0	0	0	1	2	0	7	10	2	S6	0.9	AIS	0
1	24	68	0	0	16.85	1.95	116	0	44	0	0	0	0	0	0	0	3	6	0	4	6	3	S1	1.5	AIS	0
0	25	53	0	0	23.23	2.28	105	0	30	0	0	0	0	0	0	0	1	2	0	7	7	5	S9	0.6	AIS	0
1	26	49	0	0	21.36	2.3	105	0	10	0	0	0	0	0	0	0	1	4	0	11	25	1	S1.2	1.3	IA	IA2
0	27	51	0	0	22.96	2.29	105	0	34	0	0	0	0	0	0	0	1	2	0	5	7	5	S6	0.5	AIS	0
1	28	46	0	0	20.12	2.52	75	0	46	0	0	0	0	0	0	0	2	2	0	6	8	1	S3	1	MIA	0
1	29	59	1	1	21.4	2.31	100	0	35	0	0	0	0	0	0	0	1	4	0	9	19	3	S3	2	IA	IA2
0	30	82	1	0	22.48	2.31	93	0	12	0	0	0	0	0	0	0	1	3	0	5	8	2	S6	1.5	MIA	0
1	31	77	0	0	21.37	1.66	97	0	24	0	0	0	0	0	0	0	1	4	0	7	15	3	S1	1.1	MIA	0
1	32	39	0	0	22.27	2.9	90	0	18	0	0	0	0	0	0	0	1	3	0	5	13	5	S8	0.6	MIA	0
0	33	47	0	0	17.9	2.16	110	0	18	0	0	0	0	0	0	0	1	4	0	4	9	5	S6	0.7	IA	IA1
0	34	43	0	0	23.69	2.37	111	0	10	0	0	0	0	0	0	0	1	2	0	8	16	2	S6	0.9	MIA	0
1	35	43	1	0	24.22	3.14	90	0	28	0	0	0	0	0	0	0	1	5	0	3	7	5	S8	0.7	AIS	0
1	36	35	0	0	25.63	2.56	100	0	46	0	0	0	0	0	0	0	2	2	0	7	7	5	S8	0.7	MIA	0
1	37	67	0	0	18	1.83	111	0	30	0	0	0	0	0	0	0	1	2	0	8	9	1	S1.2	1.1	AIS	0
0	38	65	1	1	17.15	2.53	82	0	29	0	0	0	0	0	0	0	1	3	0	6	13	5	S7.8	2	IA	IA2
0	39	76	0	0	18.37	1.85	103	0	26	0	0	0	0	0	0	0	3	3	0	6	13	3	S3	2	MIA	0
1	40	55	0	0	22.68	2.81	165	0	16	0	0	0	0	0	0	0	1	3	0	6	19	3	S1.2	1	AIS	0
0	41	64	0	0	23.44	2.18	95	0	48	0	0	0	0	0	0	0	1	2	0	10	10	5	S9	0.8	IA	IA1
0	42	62	0	0	18.83	1.97	100	0	16	0	0	0	0	0	0	0	1	2	0	3	8	1	S4.5	0.8	IA	IA1
0	43	79	0	0	22.48	1.88	120	0	17	1	0	0	0	0	0	1	1	6	0	6	16	5	S10	1.5	MIA	0
0	44	55	0	0	22.31	2.76	84	0	16	0	0	0	0	0	0	0	1	7	0	7	19	2	S8.9	1	MIA	0
1	45	48	0	0	25.36	2.98	85	0	36	0	0	0	0	0	0	0	4	4	0	4	5	3	S1	0.6	AIS	0
1	46	66	0	0	19.94	1.69	106	0	50	0	0	0	0	0	0	0	3	5	0	5	5	1	S4.5	1.8	MIA	0
1	47	49	0	0	22.63	2.36	91	0	32	0	0	0	1	0	0	1	1	2	0	7	11	3	S1	1.3	IA	IA2
1	48	57	0	0	27.48	2.54	97	0	35	0	0	0	0	0	0	0	1	3	0	6	8	2	S6	0.9	IA	IA1
0	49	39	0	0	19.63	2.36	110	0	36	0	0	0	0	0	0	0	1	3	0	5	9	1	S1.2	0.7	MIA	0
0	50	45	1	0	24.23	3.24	91	0	32	0	0	0	0	0	0	0	1	2	0	8	20	1	S1.2.3	0.5	AIS	0
0	51	45	0	1	27.52	3.65	106	0	20	0	0	0	0	0	0	0	1	2	0	8	10	3	S2	0.6	MIA	0
1	52	45	0	0	23.05	3.34	226	0	50	0	0	0	0	0	0	0	4	4	0	7	14	5	S11	1.3	MIA	0
1	53	57	0	0	23.55	2.05	135	0	12	0	0	0	0	0	0	0	1	3	0	8	26	2	S11	1.2	IA	IA2
1	54	76	1	1	19.81	2.72	88	0	40	0	0	0	0	0	0	0	2	4	0	6	14	2	S6	2	IA	IA2
0	55	39	0	0	21.64	2.66	81	0	26	0	0	0	0	0	0	0	1	2	0	5	8	3	S1	0.6	AIS	0
0	56	37	1	0	22.15	3.82	102	0	15	0	0	0	0	0	0	0	1	2	0	7	11	5	S7	1.1	MIA	0
0	57	55	0	0	27.04	2.18	126	0	50	0	0	0	0	0	1	1	7	8	0	4	8	3	S1.2	0.6	AIS	0
0	58	60	0	0	24.57	2.43	108	0	48	0	0	0	0	0	0	0	3	4	0	5	5	2	S6	1.5	MIA	0
1	59	57	0	0	21.87	2.37	115	0	26	0	0	0	0	0	0	0	1	3	0	7	8	5	S8.9	1	MIA	0
1	60	63	0	0	26	2.7	180	0	48	1	0	0	0	0	0	1	2	2	0	8	8	3	S2	1	MIA	0
1	61	54	0	0	19.67	1.7	86	0	38	0	0	0	0	0	0	0	1	2	0	5	9	1	S3	1.1	IA	IA2
1	62	52	0	0	22.58	2.08	170	0	35	0	1	0	0	0	0	1	1	4	0	9	15	1	S3	1	IA	IA1
1	63	67	0	0	22.6	3.75	141	0	29	0	0	0	0	0	0	0	2	4	0	8	10	5	S8.9	2	IA	IA2
0	64	56	0	0	25.78	1.19	107	0	26	0	0	0	0	0	0	0	5	7	0	5	9	5	S6	1.5	IA	IA2
1	65	63	0	0	26	2.44	100	0	50	0	0	0	0	0	0	0	1	2	0	11	19	1	S1.2.3	1.5	IA	IA2
0	66	46	1	1	25.16	3.05	210	0	36	0	0	0	0	0	0	0	1	5	0	3	8	1	S1.2	0.3	AIS	0
1	67	36	1	0	16.85	3.33	110	0	44	0	0	0	0	0	0	0	2	2	0	7	9	1	S1.2.3	0.7	MIA	0
1	68	86	0	0	26.56	1.96	71	0	12	0	0	0	0	0	0	0	3	4	0	3	5	2	S6	2	AIS	0
1	69	47	0	0	17.56	1.97	120	0	50	0	0	0	0	0	0	0	1	2	0	3	9	3	S2	1	AIS	0
0	70	56	1	0	22.6	2.37	172	0	51	0	0	0	0	0	0	0	4	5	0	5	5	5	S9	2	IA	IA2
0	71	49	0	0	18.1	2.41	109	0	29	1	0	0	0	0	0	1	1	3	0	7	16	3	S1	0.4	MIA	0
1	72	79	0	0	25.77	1.65	75	0	24	0	0	0	0	0	0	0	2	2	0	4	10	1	S3	1	MIA	0
1	73	64	1	0	23.71	3	110	0	26	0	0	0	0	0	0	0	1	2	0	8	24	2	S8.9	1	MIA	0
0	74	41	0	0	22.15	3.75	102	0	26	0	0	0	0	0	0	0	2	3	0	7	8	1	S1.2	1.5	MIA	0
0	75	70	1	0	22.53	3.14	71	0	18	0	0	0	0	0	0	0	1	3	0	4	10	3	S1.2	1	IA	IA1
1	76	42	1	0	26.87	4.55	155	0	50	0	0	0	0	0	0	0	2	2	0	5	7	5	S7.8	1	AIS	0
0	77	63	0	0	24.27	1.87	71	0	12	0	0	0	0	0	0	0	1	2	0	5	11	3	S1	1	IA	IA1
0	78	51	0	0	21.64	2.45	146	0	18	1	0	0	0	0	0	1	1	2	0	8	8	3	S2	0.7	IA	IA1
1	79	40	0	0	21.83	3.34	100	0	38	0	0	0	0	0	0	0	1	4	0	8	11	1	S1.2	0.6	MIA	0
0	80	40	0	0	21.09	1.13	85	0	10	1	0	0	0	0	0	1	1	2	0	3	4	1	S1.2	0.5	AIS	0
0	81	29	0	0	22.77	2.92	106	0	24	0	0	0	0	0	0	0	1	2	0	4	9	3	S2	0.6	AIS	0
0	82	34	0	0	19.14	2.88	113	0	33	0	0	0	0	0	1	1	5	5	0	8	8	2	S6	1.2	IA	IA2
1	83	63	1	1	21.77	2.94	85	0	48	0	0	0	0	0	0	0	2	4	0	6	13	1	S3	0.9	AIS	0
1	84	63	0	0	24.03	1.91	215	0	50	0	0	0	0	0	0	0	2	4	0	9	17	2	S7.8	1	MIA	0
0	85	56	0	0	19.04	1.47	95	0	16	0	0	0	0	0	0	0	1	2	0	9	10	5	S6	1	IA	IA1
1	86	46	1	1	23.2	3.74	135	0	20	0	0	0	0	0	0	0	2	2	0	7	15	2	S6	0.5	IA	IA1
1	87	51	1	0	20.66	3.31	135	0	35	0	0	0	0	0	0	0	1	3	0	8	16	5	S8	0.8	IA	IA1
1	88	59	1	1	25.98	3.45	101	0	10	0	0	0	0	0	0	0	1	3	0	10	13	3	S1	1.1	MIA	0
0	89	58	0	0	23.61	1.68	118	0	18	0	0	0	0	0	0	0	1	6	0	9	19	5	S6	1	MIA	0
1	90	53	0	0	23.73	2.73	111	0	29	0	0	0	0	0	0	0	3	4	0	4	8	3	S1	1.5	AIS	0
0	91	62	0	0	19.49	2.39	105	0	50	0	0	0	0	0	1	1	1	3	0	7	10	1	S1.2	0.9	IA	IA1
1	92	71	0	0	21.93	2.66	120	0	26	0	0	0	0	0	0	0	1	4	0	6	8	3	S2	1	MIA	0
0	93	31	0	0	21.48	2.68	175	0	50	0	0	0	0	0	0	0	1	3	0	8	10	1	S1.2.3	0.8	IA	IA1
1	94	61	0	0	26.82	3.14	140	0	45	0	0	0	0	0	0	0	2	4	0	3	17	3	S1	1	IA	IA1
0	95	56	0	0	22.03	2.19	86	0	53	0	0	0	0	0	0	0	1	2	0	12	14	3	S1.2	0.7	IA	IA1
1	96	57	0	0	24.39	1.92	115	0	40	0	0	0	0	0	0	0	2	2	0	4	14	3	S3	1	MIA	0
0	97	39	0	0	22.58	2.39	133	0	28	0	0	0	0	0	0	0	1	2	0	11	20	5	S6	1	IA	IA1
0	98	71	0	0	22.14	1.27	112	0	48	0	0	0	0	0	0	0	2	5	0	7	8	1	S4.5	1.5	IA	IA2
1	99	53	0	0	19.22	2.28	110	0	16	0	0	0	0	0	0	0	1	3	0	10	18	3	S1	1.2	IA	IA2
1	100	58	1	0	22.68	2.76	85	0	24	0	0	0	0	0	0	0	2	3	0	3	6	5	S6	0.8	AIS	0
1	101	38	0	0	27.68	2.76	125	0	16	0	0	0	0	0	0	0	1	3	0	8	12	3	S1	0.5	AIS	0
1	102	63	0	0	23.34	1.84	114	0	30	0	0	0	0	0	0	0	1	4	0	11	30	5	S6	2	IA	IA2
0	103	65	1	0	33.46	2.99	141	0	35	0	0	0	0	0	0	0	1	7	0	9	20	1	S1.2	2	IA	IA2
0	104	53	0	0	25.39	2.12	88	0	44	0	0	0	0	0	0	0	1	2	0	8	18	1	S1.2	0.8	MIA	0
0	105	56	0	1	23.81	2.75	90	0	24	1	0	0	0	0	0	1	1	3	0	5	6	5	S8	0.6	MIA	0
0	106	38	1	0	20.86	3.98	110	0	32	0	0	0	0	0	0	0	1	2	0	6	8	1	S4.5	0.8	IA	IA1
0	107	71	0	0	23.59	1.63	122	0	12	1	0	0	0	0	0	1	1	3	0	6	15	3	S1.2	1.2	AIS	0
1	108	54	0	0	24.46	3.05	156	0	38	0	0	0	0	0	0	0	4	5	0	5	7	1	S1.2	1.2	IA	IA2
1	109	64	0	0	22.4	1.67	110	0	29	0	0	0	0	0	0	0	3	3	0	11	19	5	S6	1	IA	IA1
1	110	48	0	0	21.15	2.68	165	0	36	0	0	0	0	0	0	0	3	4	0	10	29	2	S6	0.8	IA	IA1
0	111	30	0	0	16.89	2.3	106	0	15	0	1	0	0	0	0	1	1	2	0	5	10	3	S1	0.7	IA	IA1
1	112	64	0	0	25.81	1.93	116	0	40	0	0	0	0	0	0	0	1	3	0	4	10	1	S1.2	1.4	MIA	0
0	113	60	0	0	22.06	2.69	206	0	50	0	0	0	0	0	0	0	1	7	0	6	7	2	S9	0.8	AIS	0
1	114	60	0	0	27.4	2.67	86	0	29	0	0	0	0	0	0	0	1	2	0	10	14	3	S2	1.2	IA	IA2
1	115	63	1	0	26.81	3.21	94	0	35	0	0	0	0	0	0	0	3	3	0	7	13	3	S2	1.5	IA	IA2
0	116	49	0	0	24.84	2.8	95	0	32	0	0	0	0	0	0	0	1	2	0	6	12	1	S4.5	0.8	IA	IA1
1	117	56	0	0	23.73	2.3	110	0	18	0	0	0	0	0	0	0	1	3	0	8	16	3	S1	0.8	IA	IA1
0	118	66	0	0	23.53	2.72	112	0	18	0	0	0	0	0	0	0	1	2	0	8	9	1	S1.2	2	MIA	0
0	119	67	0	0	22.38	2.24	113	0	40	0	0	0	0	0	0	0	1	2	0	4	8	3	S1.2	1.1	MIA	0
0	120	76	0	0	33.77	1.43	157	0	50	0	0	0	0	0	0	0	1	3	0	5	10	1	S4.5	2	IA	IA2
0	121	42	0	0	20.08	2.83	106	0	31	0	0	0	0	0	0	0	1	5	0	7	8	3	S1	0.6	AIS	0
1	122	32	0	0	22.15	3	70	0	32	0	0	0	0	0	0	0	3	4	0	5	12	5	S6	0.8	MIA	0
0	123	63	0	0	23.51	2.41	338	0	120	0	0	0	0	0	1	1	7	7	0	6	8	3	S3	1.2	AIS	0
0	124	67	0	0	27.55	1.43	159	0	29	0	0	0	0	0	0	0	2	3	0	9	16	2	S6	0.8	IA	IA1
0	125	63	0	0	30.53	1.53	87	0	18	0	0	0	0	0	0	0	1	2	0	4	6	1	S1.2	2	MIA	0
1	126	50	0	0	20.55	2.65	115	0	44	0	0	0	0	0	0	0	2	2	0	8	13	5	S6	0.5	MIA	0
1	127	49	0	0	24.39	2.28	107	0	30	0	0	0	0	0	0	0	1	2	0	4	6	5	S8	1	AIS	0
1	128	59	1	1	24.49	3.56	100	0	35	0	0	0	0	0	0	0	1	3	0	12	20	3	S1	1.5	IA	IA2
0	129	66	1	1	25.68	3.31	95	0	50	0	0	0	0	0	0	0	1	3	0	7	13	1	S1.2	0.9	MIA	0
0	130	63	1	1	25.95	3.43	167	0	25	0	0	0	0	0	0	0	2	4	0	9	17	3	S1.2	0.8	IA	IA1
0	131	41	1	0	22.09	4.27	72	0	35	0	0	0	0	0	0	0	1	4	0	8	31	3	S2	0.7	IA	IA1
0	132	64	0	0	18.52	1.8	97	0	18	0	0	0	0	0	0	0	2	6	0	7	14	1	S1.2	1.5	IA	IA2
1	133	48	0	0	18.19	2.28	90	0	48	0	0	0	0	0	0	0	2	2	0	5	5	3	S1	0.8	MIA	0
0	134	46	0	0	20.03	2.36	131	0	48	0	0	0	0	0	0	0	1	2	0	8	9	2	S7	0.6	AIS	0
1	135	51	0	0	22.67	2.16	120	0	18	0	0	0	0	0	0	0	2	3	0	6	16	1	S1.2	1.7	MIA	0
1	136	57	0	0	25.24	3.05	96	0	16	0	0	0	0	0	0	0	3	4	0	10	13	1	S1.2.3	1.2	MIA	0
1	137	42	1	0	25.81	3.62	127	0	32	0	0	0	0	0	0	0	3	3	0	9	11	2	S6	0.6	IA	IA1
1	138	72	0	0	25.15	1.67	111	0	32	0	0	0	0	0	0	0	1	4	0	7	12	1	S1.2	2	MIA	0
1	139	42	1	0	25.91	2.32	172	0	48	0	0	0	0	0	0	0	3	6	0	8	10	3	S3	0.7	IA	IA1
1	140	70	0	0	27.82	2.53	103	0	28	0	0	0	0	0	0	1	4	5	0	9	13	5	S9	2	IA	IA2
1	141	35	0	0	19.61	3.43	180	0	52	1	1	0	0	0	1	1	5	7	0	4	8	2	S6	0.6	AIS	0
1	142	50	0	0	21.23	2.37	100	0	45	0	0	0	0	0	0	1	2	2	0	5	8	3	S1	0.7	AIS	0
0	143	59	0	0	32.05	1.78	91	0	48	0	0	0	0	0	0	0	1	2	0	5	7	3	S3	1	IA	IA1
1	144	65	0	0	20.82	2.24	88	0	24	0	0	0	0	0	0	0	3	4	0	8	11	2	S6	1.2	MIA	0
0	145	47	0	0	22.63	2.89	106	0	24	0	0	0	0	0	0	0	1	2	0	8	32	3	S1.2	2	IA	IA2
0	146	65	0	0	20.78	2.34	111	0	54	0	0	0	0	0	0	0	2	3	0	8	8	3	S1.2	0.6	MIA	0
1	147	38	0	0	22.13	2.9	100	0	46	0	0	0	0	0	0	0	2	2	0	7	10	5	S6	0.7	MIA	0
0	148	46	0	0	22.44	2.02	181	0	53	0	0	0	0	0	0	0	2	6	0	4	8	3	S3	0.7	IA	IA1
1	149	52	0	0	20.55	2.91	105	0	28	0	0	0	0	0	0	0	1	3	0	5	10	3	S1	0.6	MIA	0
1	150	50	0	0	23.88	2.62	132	0	20	0	0	0	0	0	0	0	2	5	0	9	12	5	S11	1	IA	IA1
1	151	57	0	0	24.25	1.92	105	0	18	0	0	0	0	0	0	0	1	4	0	8	16	5	S6	0.7	MIA	0
0	152	63	0	0	24.65	1.85	157	0	38	0	0	0	0	0	0	0	2	6	0	9	11	1	S1.2.3	1.5	AIS	0
1	153	56	0	0	23.03	2.47	116	0	29	0	0	0	0	0	0	0	1	3	0	11	23	2	S6	1	IA	IA1
1	154	73	0	0	25.26	1.73	126	0	12	0	0	0	0	0	0	0	1	4	0	9	14	1	S4.5	1.5	MIA	0
1	155	65	0	0	26.03	3.62	112	0	40	0	0	0	0	0	0	0	2	4	0	8	12	3	S1.2	1	IA	IA1
1	156	70	0	0	30.94	1.97	95	0	30	0	0	0	0	0	0	0	3	4	0	4	7	3	S3	0.8	AIS	0
0	157	81	0	0	22.74	1.74	93	0	17	0	0	0	0	0	0	0	2	4	0	4	5	3	S1.2	1.5	IA	IA2
1	158	42	0	0	20.31	2.71	120	0	36	0	0	0	0	0	0	0	1	3	0	10	16	1	S1.2	1	IA	IA1
0	159	37	0	0	21.56	2.62	90	0	16	0	0	0	0	0	0	0	1	2	0	6	8	1	S4.5	0.7	IA	IA1
1	160	58	1	0	23.2	3.75	110	0	45	0	0	0	0	0	0	0	2	2	0	10	16	3	S3	0.8	IA	IA1
0	161	56	0	0	26.35	1.66	96	0	50	0	0	0	0	0	0	0	2	5	0	9	16	2	S8.9	1.6	IA	IA2
0	162	56	0	0	24.14	2.6	111	0	20	0	0	0	0	0	0	0	1	2	0	10	16	2	S6	1.5	IA	IA2
0	163	44	0	0	24.09	2.65	90	0	26	0	0	0	0	0	0	0	1	4	0	7	13	1	S4.5	0.8	IA	IA1
0	164	71	0	0	26.4	1.66	107	0	52	0	0	0	0	0	0	0	2	4	0	8	11	1	S1.2.3	2	IA	IA2
0	165	50	0	0	23.35	2.01	103	0	46	0	0	0	0	0	0	0	1	2	0	7	16	5	S6	0.6	MIA	0
1	166	68	0	0	22.23	2.38	130	0	36	0	0	0	0	0	0	0	1	3	0	10	23	1	S1.2.3	2	IA	IA2
0	167	69	0	0	22.33	1.7	109	0	44	0	0	0	0	1	1	1	13	16	0	4	19	3	S3	0.8	MIA	0
0	168	44	0	0	19.61	2.86	95	0	24	0	0	0	0	0	0	1	1	4	0	8	11	1	S3	0.9	MIA	0
1	169	57	0	0	27.48	2.69	120	0	40	0	0	0	0	0	0	0	2	2	0	4	6	3	S3	1	AIS	0
1	170	61	0	0	27.36	2.69	68	0	47	0	0	0	0	0	0	0	2	4	0	8	13	3	S1.2	1.7	IA	IA2
1	171	49	0	0	26.25	2.61	200	0	35	0	0	0	0	0	0	0	1	3	0	5	9	3	S3	1	AIS	0
1	172	50	0	0	22.04	2.82	96	0	10	0	0	0	0	0	0	0	1	4	0	9	14	5	S6	1.4	IA	IA2
1	173	57	0	0	17.26	1.45	110	0	44	0	0	0	0	0	1	1	5	6	0	9	18	3	S1	1.2	IA	IA2
1	174	30	0	0	20.31	2.26	103	0	20	0	0	0	0	0	0	0	1	2	0	6	8	3	S2	0.7	MIA	0
0	175	62	0	0	23.05	2.12	88	0	24	0	0	0	0	0	0	0	1	5	0	5	9	3	S1	1.2	MIA	0
0	176	65	1	0	17.78	3.3	276	0	54	0	0	0	0	0	0	0	2	4	0	4	6	2	S7.8	0.7	IA	IA1
1	177	61	0	1	28.23	1.7	160	0	32	0	0	0	0	0	0	0	1	5	0	9	10	1	S1.2.3	0.9	IA	IA1
0	178	71	0	0	24.6	2.2	108	0	40	0	0	0	0	0	0	0	3	6	0	8	15	3	S1.2	1.5	IA	IA2
0	179	76	1	0	24.28	2.66	102	0	28	0	0	0	0	0	0	0	1	3	0	9	20	3	S2	1.8	IA	IA2
0	180	72	0	0	22.98	1.58	102	0	46	0	0	0	0	0	0	0	2	4	0	11	11	1	S1.2	1.3	IA	IA2
0	181	49	0	0	18.44	2.42	120	0	45	0	0	0	0	0	0	0	1	2	0	5	6	5	S6	1	IA	IA1
1	182	61	0	0	20.75	2.21	85	0	20	0	0	0	0	0	0	0	2	4	0	10	31	3	S1	1.5	IA	IA2
1	183	65	0	0	24.8	2.49	111	0	32	0	0	0	0	0	0	0	1	2	0	8	12	3	S3	1.3	IA	IA2
0	184	75	1	1	18.51	2.29	83	0	30	0	0	0	0	0	0	0	2	3	0	4	8	3	S3	1.5	IA	IA2
1	185	62	0	0	24.21	2.6	93	0	24	0	0	0	0	0	0	0	2	2	0	4	10	2	S6	1.2	IA	IA2
0	186	50	1	0	24.8	3.44	64	0	25	0	0	0	0	0	0	0	1	2	0	8	13	3	S2	1	MIA	0
1	187	54	0	0	25.59	2.34	120	0	38	0	0	0	0	0	0	0	1	5	0	9	15	2	S8	1.5	IA	IA2
1	188	40	0	0	25.03	2.69	157	0	46	0	0	0	0	0	0	0	1	3	0	6	12	3	S2	0.6	MIA	0
0	189	33	0	0	18.67	2.81	108	0	50	0	0	0	0	0	0	0	1	3	0	6	16	5	S6	0.3	AIS	0
1	190	27	0	0	22.76	2.62	95	0	18	0	0	0	0	0	0	0	2	2	0	5	8	3	S2	0.9	IA	IA1
1	191	53	0	0	24.77	2.02	110	0	38	0	0	0	0	0	0	0	1	4	0	10	21	1	S4.5	1.3	IA	IA2
0	192	71	0	0	23.44	1.69	102	0	51	0	0	0	0	0	0	0	1	4	0	6	9	5	S6	1.6	IA	IA2
0	193	50	0	0	21.26	2.99	122	0	48	0	0	0	0	0	0	0	1	2	0	7	8	5	S6	1.2	MIA	0
0	194	28	0	0	17.51	3.13	71	0	35	0	0	0	0	0	0	0	1	2	0	8	10	3	S2	0.7	AIS	0
1	195	55	1	1	16.94	2.1	81	0	45	0	0	0	0	0	0	0	4	4	0	5	6	5	S6	2	MIA	0
1	196	59	0	0	25.24	2.46	120	0	100	1	0	0	0	0	0	1	3	4	0	9	18	2	S6	1.8	MIA	0
1	197	30	0	0	23.99	2.65	122	0	20	0	0	0	0	0	0	0	1	2	0	4	8	3	S1.2	1	AIS	0
1	198	57	0	0	23.56	1.56	118	0	44	0	0	0	0	0	0	0	2	3	0	9	11	2	S10	1.7	MIA	0
0	199	36	0	0	22.22	3.52	115	0	50	0	0	0	0	0	0	0	3	3	0	5	7	1	S3	0.5	MIA	0
1	200	44	0	0	22	2.58	102	0	28	0	0	0	0	0	0	0	1	2	0	7	13	3	S1.2	0.9	IA	IA1
0	201	41	0	0	21.64	2.13	111	0	18	0	0	0	0	0	0	0	1	3	0	4	11	3	S1	1	MIA	0
1	202	63	0	0	26.44	1.68	105	0	35	0	0	0	0	0	0	0	1	2	0	4	7	3	S2	0.5	AIS	0
0	203	32	0	0	21.56	4.17	147	0	36	0	0	0	0	0	0	0	1	8	0	9	14	1	S1.2.3	1.1	IA	IA2
0	204	40	0	0	20.96	2.91	95	0	24	0	0	0	0	0	0	0	1	2	0	9	11	1	S1.2	0.7	IA	IA1
0	205	73	0	0	23.19	1.6	165	0	50	0	0	0	0	0	0	0	4	5	0	6	10	5	S6	0.9	IA	IA1
0	206	74	0	0	27.72	1.74	73	0	18	0	0	0	0	0	0	0	2	6	0	4	8	3	S1.2	2	IA	IA2
1	207	53	0	0	22.41	2.54	120	0	50	0	0	0	0	0	0	0	1	4	0	2	4	1	S1.2	1	AIS	0
1	208	75	0	0	21.83	2.11	139	0	28	0	0	0	0	0	0	0	1	4	0	10	28	5	S6	2	MIA	0
0	209	40	0	0	19.87	2.34	101	0	35	0	0	0	0	0	0	0	1	3	0	6	11	3	S3	1	MIA	0
0	210	70	0	0	24.24	2.13	112	0	16	0	0	0	0	0	0	0	2	3	0	9	13	1	S1.2	1.5	IA	IA2
0	211	61	1	0	22.84	3.48	115	0	60	0	0	0	0	0	0	0	1	2	0	5	6	5	S6	1	MIA	0
0	212	65	0	0	25.27	1.73	81	0	16	0	0	0	0	0	0	0	2	3	0	6	10	2	S6	0.3	AIS	0
1	213	37	0	0	19.25	2.4	120	0	17	0	0	0	0	0	0	0	2	4	0	9	11	1	S1.2	1	MIA	0
1	214	34	0	0	21.63	2.43	125	0	36	0	0	0	0	0	0	0	1	5	0	6	10	5	S9	0.6	IA	IA1
1	215	56	1	0	17.67	3.3	145	0	50	0	0	0	0	0	0	0	1	2	0	7	18	3	S3	1.5	AIS	0
1	216	54	0	0	22.51	2.32	76	0	24	0	0	0	0	0	0	0	3	3	0	8	12	1	S1.2	1.1	MIA	0
0	217	43	0	0	26.56	2.93	240	0	125	0	0	0	0	0	0	0	2	3	0	6	12	5	S6	0.6	AIS	0
0	218	77	0	0	24.97	1.55	97	0	46	0	0	0	0	0	0	0	1	3	0	10	20	3	S2	2	IA	IA2
0	219	50	1	0	22.48	2.57	102	0	30	0	0	0	0	0	0	0	1	4	0	9	22	3	S2	2	IA	IA2
1	220	57	1	0	26.88	2.88	115	0	46	0	0	0	0	0	0	0	2	2	0	10	29	2	S6	1.6	IA	IA2
1	221	52	0	0	25.71	2.53	150	0	29	0	0	0	0	0	0	0	1	3	0	11	20	1	S1.2.3	1.8	IA	IA2
1	222	38	0	0	20.96	3.15	170	0	38	0	0	0	0	0	0	0	1	4	0	4	8	5	S9.10	1	AIS	0
1	223	59	0	0	18.08	2.21	105	0	18	0	0	0	0	0	0	0	2	2	0	6	15	5	S9.10	1	IA	IA1
1	224	54	1	0	23.88	2.8	121	0	36	0	0	0	0	0	0	0	1	2	0	8	14	1	S1.2	1.5	MIA	0
0	225	54	0	0	27	2	153	0	36	0	0	0	0	0	0	0	1	2	0	3	8	3	S1.2	1.1	AIS	0
0	226	64	0	0	19.92	3.61	111	0	34	0	0	0	0	0	0	0	2	3	0	7	19	3	S3	1.5	MIA	0
1	227	52	0	0	18.83	2.65	75	0	35	0	0	0	0	0	0	0	1	2	0	7	14	3	S1	1	AIS	0
0	228	51	0	0	18.67	2.75	153	0	33	0	0	0	0	0	0	0	1	2	0	12	16	5	S6	0.5	IA	IA1
0	229	47	0	0	24.84	2.22	95	0	28	0	0	0	0	0	0	0	1	2	0	11	11	1	S1.2	0.8	IA	IA1
1	230	59	0	0	21.02	1.87	115	0	32	0	0	0	0	0	0	0	1	4	0	10	18	5	S11	1.8	IA	IA2
1	231	57	1	1	21.91	3.08	80	0	20	0	0	0	0	0	0	0	2	2	0	6	12	5	S7	1	MIA	0
1	232	42	1	0	22.68	3.74	110	0	10	0	0	0	0	0	0	0	1	4	0	7	9	3	S1	1	MIA	0
0	233	75	0	0	30.12	1.85	103	0	55	0	0	0	0	0	0	0	2	4	0	8	13	3	S1.2	2	IA	IA2
0	234	34	0	0	22.94	2.15	56	0	16	0	0	0	0	0	0	0	1	2	0	3	7	3	S1	0.6	MIA	0
0	235	23	1	0	17.96	4.07	106	0	26	0	0	0	0	0	0	0	1	2	0	10	13	3	S3	0.8	IA	IA1
1	236	57	0	0	19.69	2.73	85	0	26	0	0	0	0	0	0	0	1	2	0	9	14	1	S1.2	0.7	MIA	0
0	237	78	0	0	26.22	2.11	120	0	10	0	0	0	0	0	0	0	2	3	0	6	18	5	S6	1.8	MIA	0
0	238	62	0	1	25.07	3.53	111	0	48	0	0	0	0	0	0	0	1	2	0	7	10	3	S1.2	0.9	IA	IA1
1	239	75	0	0	17.61	1.34	106	0	12	0	0	0	0	0	0	0	1	3	0	6	13	1	S4.5	1.5	MIA	0
1	240	38	0	0	18.31	1.84	97	0	48	0	0	0	0	0	0	0	2	2	0	6	9	2	S6	0.6	IA	IA1
1	241	62	0	0	23.86	2.78	156	0	35	0	0	0	0	0	0	0	1	3	0	7	11	5	S8	1.5	MIA	0
0	242	60	1	1	24.8	2.39	73	0	18	0	0	0	0	0	0	0	1	3	0	5	9	3	S1.2	1.3	MIA	0
1	243	53	0	0	24.77	2.7	130	0	25	0	0	0	0	0	0	0	1	4	0	7	14	2	S6	1	IA	IA1
1	244	35	0	0	19.53	2.56	100	0	30	0	0	0	0	0	0	0	1	2	0	9	16	1	S4.5	1.5	IA	IA2
1	245	47	0	0	22.59	2.16	120	0	30	0	0	0	0	0	0	0	1	2	0	10	17	2	S6	0.7	MIA	0
1	246	66	0	0	24.39	1.8	152	0	28	0	0	0	0	0	0	0	1	2	0	9	13	5	S10	1	IA	IA1
1	247	46	0	0	27.51	2.3	155	0	28	0	0	0	0	0	0	0	1	4	0	7	12	1	S1.2	0.8	IA	IA1
0	248	50	0	0	24.39	2.45	110	0	26	0	0	0	0	0	0	0	1	2	0	10	10	1	S4.5	0.7	IA	IA1
0	249	62	0	0	21.05	2.58	103	0	50	0	0	0	0	0	0	0	2	3	0	3	7	3	S3	1.5	AIS	0
1	250	47	0	0	23.87	2.47	91	0	32	0	0	0	0	0	0	0	1	2	0	5	5	1	S1.2	0.8	IA	IA1
0	251	50	0	0	25.28	3.14	106	0	28	0	0	0	0	0	0	0	1	2	0	5	11	3	S3	1	MIA	0
0	252	47	0	0	20.03	2.3	140	0	40	0	0	0	0	0	0	0	1	6	0	4	7	1	S4.5	0.6	AIS	0
1	253	67	1	0	23.63	2.98	185	0	35	0	0	0	0	0	0	0	1	4	0	4	9	1	S4.5	1	AIS	0
0	254	49	1	0	23.57	3.65	150	0	25	0	0	0	0	0	0	0	1	5	0	6	11	1	S1.2	1	IA	IA1
1	255	71	1	1	27.43	2.08	200	0	1000	0	0	0	0	0	0	0	8	9	0	3	18	1	S1.2.3	1.5	IA	IA2
0	256	66	0	0	23.37	2.18	97	0	18	0	0	0	0	0	0	0	2	4	0	6	12	1	S1.2	1.4	IA	IA2
1	257	73	0	0	21.78	1.68	127	0	50	0	0	0	0	0	0	0	1	4	0	3	3	2	S10	0.9	AIS	0
0	258	28	1	0	23.65	3.3	116	0	50	0	0	0	0	0	0	0	1	2	0	3	6	3	S2	0.7	AIS	0
0	259	62	0	0	21.37	2.1	126	0	12	0	0	0	0	0	0	0	1	2	0	6	11	3	S2	0.7	AIS	0
0	260	73	0	0	24.32	1.46	131	0	140	0	0	0	0	0	0	0	2	6	0	9	15	1	S1.2	1.2	IA	IA2
0	261	48	0	0	18.03	2.78	142	0	34	0	0	0	0	0	0	0	2	5	0	6	15	3	S1.2	1.5	IA	IA2
1	262	54	0	0	21.08	2.66	110	0	30	0	0	0	0	0	0	0	1	3	0	10	14	5	S11	0.6	IA	IA1
0	263	73	0	0	25.97	1.31	81	0	50	0	0	0	0	0	0	0	1	7	0	7	14	3	S1	1	AIS	0
0	264	44	0	0	21.77	3.06	90	0	20	1	0	0	0	0	0	1	1	3	0	8	12	1	S1.2	0.7	MIA	0
0	265	56	0	1	22.49	2.83	120	0	36	0	0	0	0	0	0	0	2	5	0	3	6	5	S6	0.6	AIS	0
0	266	67	0	0	26.37	1.69	175	0	38	0	0	0	0	0	0	0	2	4	0	4	13	5	S6	1.3	MIA	0
0	267	35	0	0	21.97	3.81	100	0	32	0	0	0	0	0	0	0	1	2	0	12	21	1	S1.2.3	1.5	IA	IA2
1	268	66	0	0	21.36	1.71	120	0	38	0	0	0	0	0	1	1	7	8	0	5	7	1	S1.2.3	1	AIS	0
0	269	71	1	1	21.22	2.72	178	0	36	0	0	0	1	0	0	0	7	7	0	3	4	2	S6	2	IA	IA2
1	270	52	0	0	24.39	2.74	80	0	10	0	0	0	0	0	0	0	1	2	0	4	9	5	S8	0.7	AIS	0
1	271	41	0	0	19.81	2.29	100	0	36	0	0	0	0	0	0	0	1	4	0	8	10	3	S1	0.8	MIA	0
0	272	56	1	1	28.12	2.65	102	0	25	1	0	0	0	0	0	1	1	6	0	9	37	3	S2	1.2	IA	IA2
1	273	63	0	0	22.72	1.44	92	0	35	0	0	0	0	0	0	0	1	5	0	8	9	2	S10	0.9	IA	IA1
0	274	65	0	0	30.26	2.4	104	0	18	0	0	0	0	0	0	0	1	2	0	9	16	3	S1.2	0.8	IA	IA1
0	275	67	1	1	24.22	2.46	108	0	10	0	0	0	0	0	0	0	2	5	0	7	13	2	S6	1.8	MIA	0
0	276	44	0	0	22.15	3.16	97	0	26	0	0	0	0	0	0	0	1	2	0	7	10	1	S1.2	1.2	IA	IA2
0	277	47	0	0	22.66	2.46	95	0	35	0	0	0	0	0	0	0	1	3	0	9	12	1	S1.2.3	0.5	MIA	0
0	278	69	1	1	25.56	1.52	87	0	37	0	0	0	0	0	0	0	1	3	0	7	14	1	S4.5	1.8	IA	IA2
0	279	57	0	1	26.7	2.75	98	0	16	0	0	0	0	0	0	0	2	3	0	3	7	3	S1.2	1.5	MIA	0
1	280	68	0	1	19.29	2.1	120	0	28	0	0	0	0	0	0	0	1	4	0	11	19	1	S1.2.3	1.5	IA	IA2
0	281	40	0	0	20.55	2.21	90	0	15	0	0	0	0	0	0	0	1	2	0	6	8	1	S1.2	0.6	AIS	0
0	282	63	1	0	24.8	3	194	0	52	0	0	0	0	0	0	0	2	5	0	6	13	3	S1.2	0.7	MIA	0
0	283	26	0	0	22.19	3.15	96	0	40	0	0	0	0	0	0	0	3	4	0	8	15	3	S1.2	1	IA	IA1
1	284	31	0	0	25.53	3.1	145	0	16	0	0	0	0	0	0	0	1	3	0	8	16	3	S1.2	0.8	IA	IA1
0	285	70	0	0	20.7	2.42	82	0	24	0	0	0	0	0	0	0	1	5	0	8	19	3	S1.2	1.1	IA	IA2
1	286	38	0	0	27.97	3.08	125	0	44	0	0	0	0	0	0	0	2	3	0	8	15	1	S1.2	0.9	IA	IA1
